# Supplementary material for: Integrated Morpho-Physiological and Biochemical Markers Rank Wheat Genotypes for Salinity and Drought Tolerance at the Seedling Stage
Source: Plants (Basel). 2026 Mar 18;15(6):930. doi: 10.3390/plants15060930 (PMC13030453; doi:10.3390/plants15060930)
Supplement: Supplementary file 1 [file plants-15-00930-s001.zip]

Archive with 1 entries (1 files):
- plants-4115238-supplementary.xlsx
