# Supplementary material for: Integrated Morpho-Physiological and Biochemical Markers Rank Wheat Genotypes for Salinity and Drought Tolerance at the Seedling Stage
Source: Plants (Basel). 2026 Mar 18;15(6):930. doi: 10.3390/plants15060930 (PMC13030453; doi:10.3390/plants15060930)
Supplement: Supplementary file 1 [file plants-15-00930-s001.zip › plants-4115238-supplementary.xlsx]

## Sheet: Sheet1
Table S1
Control Condition
No.	Var	Factor	Xo	Xs	SD	SDperc	h2	SG	SGperc	sense	goal
1	SL	FA1	21.1056	25.6282	4.5226	21.4285	0.977272	4.41981	20.9414	increase	100
2	RL	FA1	7.52222	9.45427	1.93204	25.6845	0.993623	1.91972	25.5207	increase	100
3	SFW	FA1	5.8	6.82754	1.02754	17.7161	0.99439	1.02177	17.6168	increase	100
4	RFW	FA1	2.65556	3.36146	0.705903	26.5821	0.992676	0.700734	26.3875	increase	100
5	SDW	FA1	2.05	2.45773	0.407733	19.8894	0.978558	0.39899	19.4629	increase	100
6	RDW	FA1	0.678889	0.859111	0.180222	26.5466	0.99509	0.179337	26.4163	increase	100
7	EL	FA1	36.2222	26.7787	-9.44355	-26.0712	0.988279	-9.33286	-25.7656	increase	0
8	TSP	FA1	16.0611	19.9415	3.8804	24.1602	0.993558	3.8554	24.0046	increase	100
9	TFA	FA1	25.8778	32.2196	6.34179	24.5067	0.997834	6.32805	24.4536	increase	100
10	TSS	FA1	5.16667	6.55994	1.39327	26.9666	0.995194	1.38658	26.837	increase	100
11	Pro	FA1	213.217	276.921	63.7048	29.878	0.997206	63.5268	29.7945	increase	100
12	Pn	FA1	15.9333	17.8845	1.95121	12.2461	0.95961	1.8724	11.7514	increase	100
13	E	FA1	6.39556	7.40984	1.01428	15.8592	0.97736	0.99132	15.5001	increase	100
14	gs	FA1	0.673333	0.807646	0.134312	19.9474	0.982772	0.131998	19.6037	increase	100
15	SOD	FA1	197.972	213.47	15.4978	7.82826	0.983293	15.2389	7.69748	increase	100
16	POD	FA1	279.256	305.58	26.324	9.42648	0.98183	25.8457	9.2552	increase	100
17	CAT	FA1	327.689	361.877	34.1878	10.433	0.987769	33.7696	10.3054	increase	100
18	APX	FA1	186.372	212.399	26.0271	13.9651	0.987329	25.6973	13.7882	increase	100
19	MDA	FA1	0.397222	0.33211	-0.0651124	-16.3919	0.968615	-0.0630689	-15.8775	increase	0
20	H2O2	FA1	1.335	1.12667	-0.208328	-15.6051	0.984226	-0.205042	-15.3589	increase	0
21	Chl.a	FA1	0.394444	0.438167	0.0437225	11.0846	0.959763	0.0419632	10.6386	increase	100
22	Chl.b	FA1	0.32	0.361426	0.0414263	12.9457	0.955993	0.0396033	12.376	increase	100
23	T.chl	FA1	0.712778	0.796819	0.0840413	11.7907	0.963531	0.0809765	11.3607	increase	100
24	Car	FA1	0.101061	0.109394	0.00833333	8.24588	1	0.00833333	8.24588	increase	100
Salinity Stress (100mM NaCl)
No.	Variables	Factor	Xo	Xs	SD	SDperc	h2	SG	SGperc	sense	goal
1	SL	FA1	12.9333	16.7862	3.85286	29.7902	0.99643	3.83911	29.6839	increase	100
2	RL	FA1	5.03333	6.19178	1.15845	23.0156	0.992958	1.15029	22.8535	increase	100
3	SFW	FA1	3.50333	4.77315	1.26982	36.2459	0.989467	1.25644	35.8641	increase	100
4	RFW	FA1	1.73278	2.46065	0.727871	42.006	0.991799	0.721902	41.6615	increase	100
5	SDW	FA1	1.22722	1.86363	0.636412	51.858	0.995258	0.633395	51.6121	increase	100
6	RDW	FA1	0.401111	0.569095	0.167984	41.8796	0.994641	0.167084	41.6552	increase	100
7	EL	FA1	51.5	37.8322	-13.6678	-26.5395	0.988037	-13.5043	-26.222	increase	0
8	TSP	FA1	11.7444	15.2899	3.54546	30.1884	0.99716	3.53539	30.1027	increase	100
9	TFA	FA1	38.5778	50.1973	11.6195	30.1198	0.999769	11.6169	30.1128	increase	100
10	TSS	FA1	8.53889	11.1624	2.62349	30.724	0.998368	2.61921	30.6739	increase	100
11	Pro	FA1	313.939	408.792	94.8529	30.2138	0.999211	94.778	30.19	increase	100
12	Pn	FA1	11.1278	15.5254	4.39767	39.5197	0.99821	4.38979	39.449	increase	100
13	E	FA1	3.47111	4.09747	0.626355	18.0448	0.970257	0.607725	17.5081	increase	100
14	gs	FA1	0.367222	0.450524	0.0833015	22.6842	0.967373	0.0805836	21.9441	increase	100
15	SOD	FA1	305.383	388.979	83.5956	27.374	0.997759	83.4083	27.3126	increase	100
16	POD	FA1	391.217	462.212	70.9951	18.1473	0.999227	70.9402	18.1332	increase	100
17	CAT	FA1	445.794	507.438	61.644	13.8279	0.996849	61.4498	13.7843	increase	100
18	APX	FA1	237.556	278.336	40.78	17.1665	0.997608	40.6825	17.1255	increase	100
19	MDA	FA1	0.560556	0.454242	-0.106314	-18.9658	0.991527	-0.105413	-18.8051	increase	0
20	H2O2	FA1	2.35611	1.82608	-0.530031	-22.496	0.98255	-0.520782	-22.1034	increase	0
21	Chl.a	FA1	0.235556	0.326472	0.0909162	38.5965	0.997861	0.0907217	38.5139	increase	100
22	Chl.b	FA1	0.138889	0.209928	0.071039	51.1481	0.998986	0.070967	51.0963	increase	100
23	T.chl	FA1	0.372778	0.536406	0.163628	43.8943	0.99841	0.163368	43.8246	increase	100
24	Car	FA1	0.0827778	0.0896877	0.00690991	8.34754	0.956757	0.0066111	7.98657	increase	100
Drought Stress (FC 50%)
No.	Variables	Factor	Xo	Xs	SD	SDperc	h2	SG	SGperc	sense	goal
1	SL	FA1	11.2278	14.163	2.93518	26.1421	0.998736	2.93147	26.1091	increase	100
2	RL	FA1	3.50556	4.6623	1.15675	32.9976	0.996242	1.1524	32.8736	increase	100
3	SFW	FA1	2.99444	3.97935	0.984906	32.8911	0.979464	0.96468	32.2157	increase	100
4	RFW	FA1	1.25389	1.65486	0.400969	31.9781	0.987339	0.395893	31.5732	increase	100
5	SDW	FA1	0.865556	1.1311	0.26554	30.6785	0.991641	0.26332	30.4221	increase	100
6	RDW	FA1	0.254444	0.362835	0.108391	42.599	0.995424	0.107895	42.404	increase	100
7	EL	FA1	60.1611	43.5436	-16.6175	-27.6217	0.997384	-16.574	-27.5494	increase	0
8	TSP	FA1	8.08889	10.9949	2.90604	35.9263	0.998257	2.90097	35.8636	increase	100
9	TFA	FA1	43.4611	58.2277	14.7666	33.9766	0.997371	14.7278	33.8873	increase	100
10	TSS	FA1	10.2056	13.4602	3.2546	31.8905	0.998004	3.24811	31.8269	increase	100
11	Pro	FA1	404.111	507.524	103.413	25.5902	0.998944	103.304	25.5632	increase	100
12	Pn	FA1	8.40556	11.1964	2.79088	33.2028	0.998723	2.78731	33.1604	increase	100
13	E	FA1	2.33444	2.85197	0.517525	22.1691	0.972385	0.503234	21.5569	increase	100
14	gs	FA1	0.278889	0.368391	0.0895018	32.0923	0.982337	0.0879209	31.5254	increase	100
15	SOD	FA1	322.334	410.235	88.675	30.453	0.974	87.453	29.521	increase	100
16	POD	FA1	318.111	383.542	65.4306	20.5685	0.992041	64.9098	20.4048	increase	100
17	CAT	FA1	376.25	434.712	58.4621	15.5381	0.998499	58.3743	15.5148	increase	100
18	APX	FA1	218.306	257.374	39.0688	17.8964	0.995948	38.9105	17.8239	increase	100
19	MDA	FA1	0.582778	0.460721	-0.122057	-20.944	0.994132	-0.121341	-20.8211	increase	0
20	H2O2	FA1	2.88778	2.20779	-0.679985	-23.547	0.98867	-0.672281	-23.2802	increase	0
21	Chl.a	FA1	0.179444	0.266396	0.0869511	48.4557	0.996891	0.0866808	48.3051	increase	100
22	Chl.b	FA1	0.100556	0.173041	0.072485	72.0845	0.995977	0.0721934	71.7945	increase	100
23	T.chl	FA1	0.277222	0.42968	0.152458	54.9947	0.997904	0.152138	54.8794	increase	100
24	Car	FA2	0.0816667	0.0857979	0.00413127	5.0587	0.826255	0.00341349	4.17978	increase	100

## Sheet: PCA Factor Loadings
Table S2
Factor Loading Under Control Condition
comp	PC 1	21.8502	91.0425	91.0425
comp	PC 2	0.997854	4.15772	95.2002
comp	PC 3	0.679055	2.8294	98.0297
comp	PC 4	0.317335	1.32223	99.3519
comp	PC 5	0.15555	0.648125	100
Contribution of Individual Trait Contribution
Traits	Dim.1	Dim.2	Dim.3	Dim.4	Dim.5
SL	0.988249	-0.0409176	-0.0217113	-0.135972	0.0522553
RL	0.964448	0.195151	0.0327834	-0.106582	0.139001
SFW	0.922961	-0.184303	0.321078	-0.0943498	-0.0467204
RFW	0.97707	0.195307	-0.0598345	-0.0321362	-0.0507678
SDW	0.95027	-0.000961427	0.304325	-0.0654352	0.0094737
RDW	0.966145	0.0605471	-0.226876	-0.0951599	0.0486803
EL	-0.988088	0.0392682	0.0707905	0.112407	0.0670317
TSP	0.990065	-0.0106155	0.111974	-0.0232118	-0.0811284
TFA	0.96381	0.176769	-0.173553	0.0785824	0.0593848
TSS	0.912536	0.287867	-0.282896	0.0545748	0.0374579
Pro	0.948262	0.213876	-0.19923	0.0517409	-0.112631
Pn	0.947222	0.276995	0.150589	-0.0190541	-0.0548161
E	0.981209	0.182965	0.0283741	-0.0494659	0.0223834
gs	0.936776	0.0915185	0.324919	0.0621287	0.0681437
SOD	0.766191	-0.575058	-0.199246	-0.0945259	0.183374
POD	0.950779	-0.134233	0.0628949	0.268452	0.0444708
CAT	0.931434	-0.183138	0.103362	0.290289	0.0627719
APX	0.964837	0.16429	0.187159	-0.00333523	0.0840202
MDA	-0.996667	0.033921	0.0197183	0.0613452	0.036781
H2O2	-0.993691	0.0756435	0.0827078	0.00141655	-0.00377148
Chl.a	0.98038	-0.12109	-0.0801401	-0.130639	-0.0265005
Chl.b	0.922497	-0.340839	-0.0258384	0.0560277	-0.170357
T.chl	0.964384	-0.23494	-0.0515186	-0.0330454	-0.104982
Car	0.965937	0.00900841	-0.154804	0.205419	-0.0268865
Factor Loading Under Salinity Stress (100 mM NaCl)
Eigenvalue percentage of variance cumulative percentage of variance
comp	PC 1	22.8537	95.2237	95.2237
comp	PC 2	0.451809	1.88254	97.1062
comp	PC 3	0.373169	1.55487	98.6611
comp	PC 4	0.170702	0.711259	99.3724
comp	PC 5	0.150631	0.627627	100
Contribution of Individual Trait Contribution
Traits	Dim.1	Dim.2	Dim.3	Dim.4	Dim.5
SL	0.985074	0.150674	-0.0818249	0.00108257	-0.0151376
RL	0.935062	0.312038	-0.0426492	0.0184884	0.161646
SFW	0.989958	0.117506	0.0695143	-0.019783	-0.0308668
RFW	0.975616	0.212569	0.0421941	-0.00462741	0.0344393
SDW	0.981779	-0.0643668	0.0935074	-0.119424	0.0946591
RDW	0.984028	0.144979	0.0179488	0.0484092	0.0894686
EL	-0.989048	0.00458903	0.118965	-0.0235088	0.0840092
TSP	0.988912	0.108403	-0.0832278	-0.00358872	-0.0579884
TFA	0.985721	-0.149801	0.0477225	-0.0159124	0.0581622
TSS	0.975195	-0.198162	0.0794854	0.00613841	-0.0580538
Pro	0.99188	-0.0916764	-0.0206923	-0.0818475	-0.0253573
Pn	0.989834	0.0105558	-0.084418	-0.108465	0.0350178
E	0.944102	0.0472956	0.257299	0.196329	0.0410669
gs	0.919534	0.134723	0.291361	-0.0668389	-0.216676
SOD	0.978583	-0.0184106	-0.181809	0.0928406	-0.0190405
POD	0.991162	0.0935588	-0.0794944	0.00166773	-0.050229
CAT	0.990007	0.037492	-0.0587179	-0.0196007	-0.121028
APX	0.963073	-0.0940054	0.227281	0.093766	0.0566108
MDA	-0.984234	0.170249	0.0140057	-0.0184341	0.041986
H2O2	-0.951778	0.18133	-0.123875	0.18127	-0.114167
Chl.a	0.98545	0.024196	-0.130397	-0.105223	0.0151046
Chl.b	0.972145	-0.177483	-0.0983778	0.116277	-0.0153405
T.chl	0.990931	-0.0641013	-0.11776	-0.00886029	-0.000726667
Car	0.972255	-0.166746	-0.100424	0.123856	0.0386198
Factor Loading Under Drought Stress (50% FC)
Eigenvalue percentage of variance cumulative percentage of variance
comp	PC 1	22.6195	94.248	94.248
comp	PC 2	0.686672	2.86113	97.1091
comp	PC 3	0.42273	1.76137	98.8705
comp	PC 4	0.172798	0.719993	99.5905
comp	PC 5	0.0982844	0.409518	100
Contribution of Individual Trait Contribution
Traits	Dim.1	Dim.2	Dim.3	Dim.4	Dim.5
SL	0.952367	0.0774363	-0.278937	-0.0939145	0.0193719
RL	0.989545	-0.00884831	0.0315498	-0.0827077	-0.113523
SFW	0.993233	-0.0480604	-0.0623183	-0.0764976	0.037994
RFW	0.963225	0.220064	0.153117	0.0136417	0.0117848
SDW	0.955636	-0.28102	0.0598962	0.0367915	0.0533541
RDW	0.962194	0.147257	0.024457	0.226315	-0.0260897
EL	-0.994427	-0.0490365	0.0926296	-0.00979412	-0.00590441
TSP	0.993053	0.0479335	-0.00414202	0.0945481	0.050917
TFA	0.9697	0.0250791	0.215513	0.0494695	-0.100801
TSS	0.988887	0.0877427	-0.0613997	0.0576765	-0.0854843
Pro	0.964675	0.191255	-0.0961648	0.15298	0.0131466
Pn	0.982405	0.0732661	-0.0432939	-0.115866	0.119221
E	0.927165	-0.292378	0.224134	-0.00295094	0.0680896
gs	0.876517	-0.465353	0.115006	0.018407	-0.0399972
SOD	0.984188	0.140659	-0.0138079	-0.0753585	0.0756274
POD	0.99629	-0.0537372	-0.0493948	0.0243504	0.0385318
CAT	0.971335	-0.105889	-0.173145	0.103978	0.0671168
APX	0.974231	-0.194174	-0.111868	0.00698261	0.0246466
MDA	-0.998324	0.0424191	0.0153832	0.00775283	0.0353882
H2O2	-0.983241	0.106746	0.111535	0.0734212	0.0633447
Chl.a	0.994814	0.0846887	-0.0276434	-0.00842273	-0.0483545
Chl.b	0.985567	0.0711597	0.0266778	-0.125395	-0.0846071
T.chl	0.992695	0.0784158	-0.00046723	-0.0640918	-0.065567
Car	0.894072	0.262716	0.346035	-0.0636998	0.0884136
